# Supplementary material for: Current Practices and Opportunities for More Sustainable Public Food Procurement: A Qualitative Study among Danish Municipalities and Regions
Source: Foods. 2023 May 12;12(10):1975. doi: 10.3390/foods12101975 (PMC10217290; doi:10.3390/foods12101975)
Supplement: Supplementary file 1 [file foods-12-01975-s001.zip]

Archive with 1 entries (1 files):
- foods-2366414-supplementary.pdf
